# Supplementary material for: Unravelling the Therapeutic Potential of Antibiotics in Hypoxia in a Breast Cancer MCF-7 Cell Line Model
Source: Int J Mol Sci. 2023 Jul 16;24(14):11540. doi: 10.3390/ijms241411540 (PMC10380719; doi:10.3390/ijms241411540)
Supplement: Supplementary file 1 [file ijms-24-11540-s001.zip]

Archive with 1 entries (1 files):
- ijms-2472115-supplementary.pdf
